# Supplementary material for: SlSERK3B Promotes Tomato Seedling Growth and Development by Regulating Photosynthetic Capacity
Source: Int J Mol Sci. 2024 Jan 22;25(2):1336. doi: 10.3390/ijms25021336 (PMC10816166; doi:10.3390/ijms25021336)
Supplement: Supplementary file 1 [file ijms-25-01336-s001.zip]

Archive with 1 entries (1 files):
- ijms-2835245-supplementary.xlsx
