# Supplementary material for: SlSERK3B Promotes Tomato Seedling Growth and Development by Regulating Photosynthetic Capacity
Source: Int J Mol Sci. 2024 Jan 22;25(2):1336. doi: 10.3390/ijms25021336 (PMC10816166; doi:10.3390/ijms25021336)
Supplement: Supplementary file 1 [file ijms-25-01336-s001.zip › ijms-2835245-supplementary.xlsx]

## Sheet: Sheet1
Primers used for qRT-PCR assays
Gene name	Forward primer (5'-3')	Reverse primer (5'-3')	E（%）	R2
Slactin	AATGAACTTCGTGTGGCTCCAGAG	ATGGCAGGGGTGTTGAAGGTTTC	95.3	0.996
SlSERK1	GATTGCGTGGTTTCTGTATG	AAGGCGGTCGTTCTCTC	94.6	0.984
SlSERK3A	CACCTCCTCCTCTTCCTCCTACAC	CTCCGACGCCACCAAGCAAG	99.4	0.999
SlSERK3B	TGTCGGAAGTGGTCAGAATGCTTG	TGGTTGAAGTCTTGGCGGAACATC	103.2	0.994
SlBRI1	ACCGCAGACAAGCATCGTTGG	CAGCCTCCTTCTTCCTCCTCCTC	97.9	0.998
SlCBZR1	GGTGGTGGTGGTGTTGGTGAAG	CCCTTCTCCTCCTTTCCCTCCTC	101.5	0.998
SlCYP85A1	TTCCACCACTTCTATGATGGCTGTG	TGTGAACCGCATTGACCTGTAATCG	100.2	0.999
SlCCPD	TTGGAATGGCTTCTACTGGCACATC	GCTGAGCGGTAAATAGTCCCTTGTC	99.6	0.985
SlCDWARF	TTCCACCACTTCTATGATGGCTGTG	TGTGAACCGCATTGACCTGTAATCG	98.3	0.994
SlCDET2	GCTGGTTATATTCGGGTCGGGTATG	AGCCCACCTCTCGGTATCTTGTATC	103.5	0.997
SlNYC1	TGTCAACGCACCACCTACTACC	TCCAACCAACTTGTTCACCTTCAC	106.2	0.989
SlPAO	GCTATTGCTACTTCTGCTGCTCTC	CCGCTGCCTCCTCATACACTG	99.6	0.998
SlRCCR	GCTTCTGTTGCTCGTCGTCATC	CCACCATTAACTCTCTATGCGGAAC	95.3	0.993
SlSGR1	GGTCCACTCAGAGATGCAACTTC	TCTTCACAAGGCTTTGGTAATTCCC	96.5	0.997
SlPSY1	TGAAGGAATGCGTATGGACTTGAG	CCAACCGTACCAGCAACATAATAAC	105.3	0.998
SlGGPS	GTGAGTGCTCTGCCGTTTGTG	TTGTTCTCCGTCTTCTTTGCTTCC	99.9	0.999
SlLCYB1	GTCGTTGGAATCGGTGGTACAG	TGGCATTGGCAACAACAGGAG	100.6	0.998
SlCYHB1	TGCTGCTCATTCGCTTCATCAC	AGTCTCGTCCTTCGTATCACTTCC	102.3	0.995
SlVDE	GTGTTGTAGACGAGTTCAATGAGTG	GGATCAGGCACAGGAAAGTCAC	100.6	0.999
SlZFP	CGGCGGAGAAGATGTTGTATAGG	AGCGTTCGTAGTAGTAGAGGTAGTC	98.8	0.998
